# Supplementary material for: NOS1AP is a novel molecular target and critical factor in TDP-43 pathology
Source: Brain Commun. 2022 Sep 23;4(5):fcac242. doi: 10.1093/braincomms/fcac242 (PMC9576154; doi:10.1093/braincomms/fcac242)
Supplement: fcac242_Supplementary_Data [file fcac242_supplementary_data.zip]

Archive with 4 entries (4 files):
- Supplementary_material_and_uncropped_blots.docx
- Supplementary_Table1,2.docx
- Supplementary Table 3.xlsx
- Supplementary_figures.pdf
